# Supplementary material for: Convergent evolution of hemoglobin switching in jawed and jawless vertebrates
Source: BMC Evol Biol. 2016 Feb 1;16:30. doi: 10.1186/s12862-016-0597-0 (PMC4736134; doi:10.1186/s12862-016-0597-0)
Supplement: Additional file 3: — Analyses of individual sequence datasets. (XLSX 51 kb) [file 12862_2016_597_MOESM3_ESM.xlsx]

## Sheet: adult brain
Name	Chromosome	Region	Expression value	Gene length	RPKM	Unique gene reads	Total gene reads
aHb1	aHb1	1..453	895810	453	895810	34518	34944
aHb2a	aHb2a	1..453	1538.13	453	1538.13	0	60
aHb2b	aHb2b	1..450	51148.4	450	51148.4	99	1982
aHb2c	aHb2c	1..453	1512.5	453	1512.5	0	59
aHb2d	aHb2d	-1^1	0	0	0	0	0
aHb3	aHb3	1..453	51809.5	453	51809.5	449	2021
aHb5a	aHb5a	1..453	3383.9	453	3383.9	0	132
aHb5b	aHb5b	1..453	3230.08	453	3230.08	0	126
aHb5d	aHb5d	1..453	83315.6	453	83315.6	650	3250
aHb6	aHb6	1..483	0	483	0	0	0
aHb7	aHb7	1..480	110420	480	110420	4564	4564
aHb8	aHb8	1..453	5204.02	453	5204.02	62	203
aHb9	aHb9	1..477	0	477	0	0	0
aHb10	aHb10	1..477	0	477	0	0	0
aHb11	aHb11	1..477	681.68	477	681.68	18	28
aHb12	aHb12	1..462	8445.76	462	8445.76	277	336
aHb13	aHb13	1..462	804.36	462	804.36	0	32
aHb14	aHb14	1..462	553	462	553	0	22
aMb1	aMb1	1..480	400694	480	400694	16562	16562
aMb2	aMb2	1..483	0	483	0	0	0
Cygb	Cygb	1..501	857.64	501	857.64	37	37
GbX1	GbX1	1..552	0	552	0	0	0
GbX2	GbX2	1..321	0	321	0	0	0

## Sheet: adult kindey
Name	Chromosome	Region	Expression value	Gene length	RPKM	Unique gene reads	Total gene reads
aHb1	aHb1	1..453	128307	453	128307	1342	1342
aHb2a	aHb2a	1..453	1529.74	453	1529.74	0	16
aHb2b	aHb2b	1..450	109624	450	109624	142	1139
aHb2c	aHb2c	1..453	3250.69	453	3250.69	0	34
aHb2d	aHb2d	-1^1	0	0	0	0	0
aHb3	aHb3	1..453	58799.2	453	58799.2	338	615
aHb5a	aHb5a	1..453	22468	453	22468	0	235
aHb5b	aHb5b	1..453	20555.8	453	20555.8	0	215
aHb5d	aHb5d	1..453	65396.2	453	65396.2	372	684
aHb6	aHb6	1..483	2241.75	483	2241.75	25	25
aHb7	aHb7	1..480	24362.2	480	24362.2	270	270
aHb8	aHb8	1..453	4397.99	453	4397.99	43	46
aHb9	aHb9	1..477	0	477	0	0	0
aHb10	aHb10	1..477	90.8	477	90.8	1	1
aHb11	aHb11	1..477	0	477	0	0	0
aHb12	aHb12	1..462	562.48	462	562.48	5	6
aHb13	aHb13	1..462	0	462	0	0	0
aHb14	aHb14	1..462	93.75	462	93.75	0	1
aMb1	aMb1	1..480	118112	480	118112	1309	1309
aMb2	aMb2	1..483	3228.12	483	3228.12	36	36
Cygb	Cygb	1..501	1728.97	501	1728.97	20	20
GbX1	GbX1	1..552	0	552	0	0	0
GbX2	GbX2	1..321	0	321	0	0	0

## Sheet: adult intestine
Name	Chromosome	Region	Expression value	Gene length	RPKM	Unique gene reads	Total gene reads
aHb1	aHb1	1..453	66101.8	453	66101.8	450	450
aHb2a	aHb2a	1..453	2790.96	453	2790.96	0	19
aHb2b	aHb2b	1..450	73788.2	450	73788.2	48	499
aHb2c	aHb2c	1..453	2497.18	453	2497.18	0	17
aHb2d	aHb2d	-1^1	0	0	0	0	0
aHb3	aHb3	1..453	34079.1	453	34079.1	132	232
aHb5a	aHb5a	1..453	12779.7	453	12779.7	0	87
aHb5b	aHb5b	1..453	11604.5	453	11604.5	0	79
aHb5d	aHb5d	1..453	38926.6	453	38926.6	129	265
aHb6	aHb6	1..483	6475.15	483	6475.15	47	47
aHb7	aHb7	1..480	14001.6	480	14001.6	101	101
aHb8	aHb8	1..453	3819.21	453	3819.21	25	26
aHb9	aHb9	1..477	0	477	0	0	0
aHb10	aHb10	1..477	139.5	477	139.5	1	1
aHb11	aHb11	1..477	0	477	0	0	0
aHb12	aHb12	1..462	144.03	462	144.03	1	1
aHb13	aHb13	1..462	0	462	0	0	0
aHb14	aHb14	1..462	0	462	0	0	0
aMb1	aMb1	1..480	2079.45	480	2079.45	15	15
aMb2	aMb2	1..483	413.31	483	413.31	3	3
Cygb	Cygb	1..501	1726.65	501	1726.65	13	13
GbX1	GbX1	1..552	0	552	0	0	0
GbX2	GbX2	1..321	207.3	321	207.3	1	1

## Sheet: adult all
Name	Chromosome	Region	Expression value	Gene length	RPKM	Unique gene reads	Total gene reads
aHb1	aHb1	1..453	652827	453	652827	36310	36738
aHb2a	aHb2a	1..453	1439.35	453	1439.35	0	81
aHb2b	aHb2b	1..450	67921.7	450	67921.7	289	3797
aHb2c	aHb2c	1..453	1350.5	453	1350.5	0	76
aHb2d	aHb2d	-1^1	0	0	0	0	0
aHb3	aHb3	1..453	51727.9	453	51727.9	919	2911
aHb5a	aHb5a	1..453	7250.07	453	7250.07	0	408
aHb5b	aHb5b	1..453	7623.24	453	7623.24	0	429
aHb5d	aHb5d	1..453	71878.8	453	71878.8	1151	4045
aHb6	aHb6	1..483	1199.96	483	1199.96	72	72
aHb7	aHb7	1..480	82761.1	480	82761.1	4935	4935
aHb8	aHb8	1..453	5277.63	453	5277.63	130	297
aHb9	aHb9	1..477	0	477	0	0	0
aHb10	aHb10	1..477	33.75	477	33.75	2	2
aHb11	aHb11	1..477	421.89	477	421.89	18	25
aHb12	aHb12	1..462	5993.73	462	5993.73	283	344
aHb13	aHb13	1..462	487.86	462	487.86	0	28
aHb14	aHb14	1..462	470.44	462	470.44	0	27
aMb1	aMb1	1..480	299953	480	299953	17886	17886
aMb2	aMb2	1..483	649.98	483	649.98	39	39
Cygb	Cygb	1..501	1124.71	501	1124.71	70	70
GbX1	GbX1	1..552	0	552	0	0	0
GbX2	GbX2	1..321	25.08	321	25.08	1	1

## Sheet: adult parasitic dist. intestine
Name	Chromosome	Region	Expression value	Gene length	RPKM	Unique gene reads	Total gene reads
aHb1	aHb1	1..453	30330.9	453	30330.9	73	73
aHb2a	aHb2a	1..453	7478.84	453	7478.84	0	18
aHb2b	aHb2b	1..450	54792.2	450	54792.2	11	131
aHb2c	aHb2c	1..453	4985.9	453	4985.9	0	12
aHb2d	aHb2d	-1^1	0	0	0	0	0
aHb3	aHb3	1..453	45288.6	453	45288.6	55	109
aHb5a	aHb5a	1..453	26176	453	26176	0	63
aHb5b	aHb5b	1..453	29499.9	453	29499.9	0	71
aHb5d	aHb5d	1..453	36978.7	453	36978.7	44	89
aHb6	aHb6	1..483	0	483	0	0	0
aHb7	aHb7	1..480	5489.68	480	5489.68	14	14
aHb8	aHb8	1..453	8725.32	453	8725.32	20	21
aHb9	aHb9	1..477	0	477	0	0	0
aHb10	aHb10	1..477	0	477	0	0	0
aHb11	aHb11	1..477	0	477	0	0	0
aHb12	aHb12	1..462	0	462	0	0	0
aHb13	aHb13	1..462	0	462	0	0	0
aHb14	aHb14	1..462	0	462	0	0	0
aMb1	aMb1	1..480	0	480	0	0	0
aMb2	aMb2	1..483	779.37	483	779.37	2	2
Cygb	Cygb	1..501	1127.05	501	1127.05	3	3
GbX1	GbX1	1..552	0	552	0	0	0
GbX2	GbX2	1..321	0	321	0	0	0

## Sheet: adult parasitic prox. intestine
Name	Chromosome	Region	Expression value	Gene length	RPKM	Unique gene reads	Total gene reads
aHb1	aHb1	1..453	67555.3	453	67555.3	387	387
aHb2a	aHb2a	1..453	6109.65	453	6109.65	0	35
aHb2b	aHb2b	1..450	154463	450	154463	85	879
aHb2c	aHb2c	1..453	6807.9	453	6807.9	0	39
aHb2d	aHb2d	-1^1	0	0	0	0	0
aHb3	aHb3	1..453	98976.4	453	98976.4	260	567
aHb5a	aHb5a	1..453	54114.1	453	54114.1	0	310
aHb5b	aHb5b	1..453	57081.6	453	57081.6	0	327
aHb5d	aHb5d	1..453	107006	453	107006	249	613
aHb6	aHb6	1..483	163.72	483	163.72	1	1
aHb7	aHb7	1..480	21087	480	21087	128	128
aHb8	aHb8	1..453	17630.7	453	17630.7	92	101
aHb9	aHb9	1..477	0	477	0	0	0
aHb10	aHb10	1..477	0	477	0	0	0
aHb11	aHb11	1..477	0	477	0	0	0
aHb12	aHb12	1..462	0	462	0	0	0
aHb13	aHb13	1..462	0	462	0	0	0
aHb14	aHb14	1..462	0	462	0	0	0
aMb1	aMb1	1..480	329.48	480	329.48	2	2
aMb2	aMb2	1..483	982.32	483	982.32	6	6
Cygb	Cygb	1..501	2051.88	501	2051.88	13	13
GbX1	GbX1	1..552	0	552	0	0	0
GbX2	GbX2	1..321	0	321	0	0	0

## Sheet: adult parasitic kidney
Name	Chromosome	Region	Expression value	Gene length	RPKM	Unique gene reads	Total gene reads
aHb1	aHb1	1..453	75476.9	453	75476.9	683	683
aHb2a	aHb2a	1..453	7072.5	453	7072.5	0	64
aHb2b	aHb2b	1..450	173542	450	173542	155	1560
aHb2c	aHb2c	1..453	6298.95	453	6298.95	0	57
aHb2d	aHb2d	-1^1	0	0	0	0	0
aHb3	aHb3	1..453	103214	453	103214	436	934
aHb5a	aHb5a	1..453	65089.1	453	65089.1	0	589
aHb5b	aHb5b	1..453	62879	453	62879	0	569
aHb5d	aHb5d	1..453	102551	453	102551	401	928
aHb6	aHb6	1..483	518.22	483	518.22	5	5
aHb7	aHb7	1..480	24300	480	24300	233	233
aHb8	aHb8	1..453	22764.6	453	22764.6	191	206
aHb9	aHb9	1..477	0	477	0	0	0
aHb10	aHb10	1..477	0	477	0	0	0
aHb11	aHb11	1..477	0	477	0	0	0
aHb12	aHb12	1..462	0	462	0	0	0
aHb13	aHb13	1..462	108.36	462	108.36	1	1
aHb14	aHb14	1..462	108.36	462	108.36	0	1
aMb1	aMb1	1..480	191793	480	191793	1839	1839
aMb2	aMb2	1..483	3005.68	483	3005.68	29	29
Cygb	Cygb	1..501	2298.17	501	2298.17	23	23
GbX1	GbX1	1..552	0	552	0	0	0
GbX2	GbX2	1..321	0	321	0	0	0

## Sheet: adult parasitic liver
Name	Chromosome	Region	Expression value	Gene length	RPKM	Unique gene reads	Total gene reads
aHb1	aHb1	1..453	13164.8	453	13164.8	41	41
aHb2a	aHb2a	1..453	5458.56	453	5458.56	0	17
aHb2b	aHb2b	1..450	11313.1	450	11313.1	1	35
aHb2c	aHb2c	1..453	5137.47	453	5137.47	0	16
aHb2d	aHb2d	-1^1	0	0	0	0	0
aHb3	aHb3	1..453	18944.4	453	18944.4	23	59
aHb5a	aHb5a	1..453	3853.1	453	3853.1	0	12
aHb5b	aHb5b	1..453	4174.19	453	4174.19	0	13
aHb5d	aHb5d	1..453	9632.75	453	9632.75	9	30
aHb6	aHb6	1..483	0	483	0	0	0
aHb7	aHb7	1..480	2121.21	480	2121.21	7	7
aHb8	aHb8	1..453	0	453	0	0	0
aHb9	aHb9	1..477	0	477	0	0	0
aHb10	aHb10	1..477	0	477	0	0	0
aHb11	aHb11	1..477	0	477	0	0	0
aHb12	aHb12	1..462	0	462	0	0	0
aHb13	aHb13	1..462	0	462	0	0	0
aHb14	aHb14	1..462	0	462	0	0	0
aMb1	aMb1	1..480	0	480	0	0	0
aMb2	aMb2	1..483	0	483	0	0	0
Cygb	Cygb	1..501	1161.31	501	1161.31	4	4
GbX1	GbX1	1..552	0	552	0	0	0
GbX2	GbX2	1..321	0	321	0	0	0

## Sheet: adult parasitic all
Name	Expression value	Gene length	RPKM	Unique gene reads	Total gene reads
aHb1	58328.2	453	58328.2	1184	1184
aHb2a	4335.2	453	4335.2	0	88
aHb2b	135287	450	135287	252	2728
aHb2c	4532.26	453	4532.26	0	92
aHb2d	0	0	0	0	0
aHb3	80989.5	453	80989.5	774	1644
aHb5a	48081.3	453	48081.3	0	976
aHb5b	45667.4	453	45667.4	0	927
aHb5d	82615.2	453	82615.2	703	1677
aHb6	277.22	483	277.22	6	6
aHb7	17760.2	480	17760.2	382	382
aHb8	16897.4	453	16897.4	303	343
aHb9	0	477	0	0	0
aHb10	0	477	0	0	0
aHb11	0	477	0	0	0
aHb12	0	462	0	0	0
aHb13	48.3	462	48.3	1	1
aHb14	48.3	462	48.3	0	1
aMb1	85592.9	480	85592.9	1841	1841
aMb2	1709.54	483	1709.54	37	37
Cygb	1915.38	501	1915.38	43	43
GbX1	0	552	0	0	0
GbX2	0	321	0	0	0

## Sheet: larval kidney
Name	Expression value	Gene length	RPKM	Unique gene reads	Total gene reads
aHb1	1191.64	453	1191.64	2	2
aHb2a	0	453	0	0	0
aHb2b	599.79	450	599.79	0	1
aHb2c	0	453	0	0	0
aHb2d	0	0	0	0	0
aHb3	595.82	453	595.82	0	1
aHb5a	0	453	0	0	0
aHb5b	0	453	0	0	0
aHb5d	0	453	0	0	0
aHb6	10058.6	483	10058.6	18	18
aHb7	10683.8	480	10683.8	19	19
aHb8	0	453	0	0	0
aHb9	565.84	477	565.84	1	1
aHb10	0	477	0	0	0
aHb11	0	477	0	0	0
aHb12	8178.96	462	8178.96	13	14
aHb13	28042.1	462	28042.1	27	48
aHb14	35636.9	462	35636.9	41	61
aMb1	140576	480	140576	250	250
aMb2	5588.11	483	5588.11	10	10
Cygb	538.73	501	538.73	1	1
GbX1	0	552	0	0	0
GbX2	0	321	0	0	0

[truncated: 10 more sheets: larval intestine, larval all, embryo24c2, embryo24c1, embryo23, embryo22b, embryo22a, embryo20, embryo18, embryo all]
